# Supplementary material for: Common clinical findings identified in working equids in low- and middle-income countries from 2005 to 2021
Source: PLoS One. 2024 Jun 5;19(6):e0304755. doi: 10.1371/journal.pone.0304755 (PMC11152255; doi:10.1371/journal.pone.0304755)
Supplement: S1 File — (XLSX) [file pone.0304755.s001.xlsx]

## Sheet: Final_Recategorisation
Original Data categorisation			Re-categorisation of original findings categories
Section	Findings Category (original, as reported)	Clinical findings and/or intervention performed	Findings Category 1	Findings Category 2 (Alternative Category)
Clinical Cases	Cardiovascular	Cardiovascular	Cardiovascular System	Cardiovascular System
Clinical Cases	Cardiovascular System	Murmur	Cardiovascular System	Cardiovascular System
Clinical Cases	Cardiovascular System	Arrhythmia	Cardiovascular System	Cardiovascular System
Clinical Cases	Cardiovascular System	Anaemia	Cardiovascular System	Cardiovascular System
Clinical Cases	Cardiovascular System	Other Cardiovascular System	Cardiovascular System	Cardiovascular System
Clinical Cases	Cardiovascular System	Unknown Cardiovascular System	Cardiovascular System	Cardiovascular System
Clinical Cases	Cardiovascular System	Other	Cardiovascular System	Cardiovascular System
Clinical Cases		Cardiovascular System	Cardiovascular System	Cardiovascular System
Clinical Cases	Digestive System	Spasmodic / medically managed colic	Digestive System	Digestive System
Clinical Cases	Digestive System	Simple impaction	Digestive System	Digestive System
Clinical Cases	Digestive System	Obstruction with reflux	Digestive System	Digestive System
Clinical Cases	Digestive System	Lethal colic (death)	Digestive System	Digestive System
Clinical Cases	Digestive System	Diarrhoea	Digestive System	Digestive System
Clinical Cases	Digestive System	Other Digestive System	Digestive System	Digestive System
Clinical Cases	Digestive System	Unknown Digestive System	Digestive System	Digestive System
Clinical Cases	Digestive System	Digestive System	Digestive System	Digestive System
Clinical Cases	Digestive System	Inappetance/ cessation of rumination	Digestive System	Digestive System
Clinical Cases	Digestive System	Colic or digestive pain	Digestive System	Digestive System
Clinical Cases	Digestive System	Rectal prolapse	Digestive System	Digestive System
Clinical Cases	Digestive System	Other	Digestive System	Digestive System
Clinical Cases	Medical Cases	Gastrointestinal (excluding colic)	Digestive System	Digestive System
Clinical Cases	Surgery Cases (With GA)	Rectal Prolapse	Digestive System	Digestive System
Clinical Cases	Surgery Cases (without GA)	Rectal Prolapse	Digestive System	Digestive System
Clinical Cases		Digestive System a) colic	Digestive System	Digestive System
Clinical Cases		Digestive System b) diarrhoea	Digestive System	Digestive System
Distribution of Humane Equipment	Bits	Bits	Distribution of Humane Equipment	Distribution of Humane Equipment
Distribution of Humane Equipment	Bridle	Bridle	Distribution of Humane Equipment	Distribution of Humane Equipment
Distribution of Humane Equipment	Brushes	Brushes	Distribution of Humane Equipment	Distribution of Humane Equipment
Distribution of Humane Equipment	Distribution of Humane Equipment (not specified)	Distribution of Humane Equipment (not specified)	Distribution of Humane Equipment	Distribution of Humane Equipment
Distribution of Humane Equipment	Donut Bandages	Donut Bandages	Distribution of Humane Equipment	Distribution of Humane Equipment
Distribution of Humane Equipment	Fly Fringes	Fly Fringes	Distribution of Humane Equipment	Distribution of Humane Equipment
Distribution of Humane Equipment	Grooming Kit	Grooming Kit	Distribution of Humane Equipment	Distribution of Humane Equipment
Distribution of Humane Equipment	Halters	Halters	Distribution of Humane Equipment	Distribution of Humane Equipment
Distribution of Humane Equipment	Harnessing	Harnessing	Distribution of Humane Equipment	Distribution of Humane Equipment
Distribution of Humane Equipment	Harnessing	Boots	Distribution of Humane Equipment	Distribution of Humane Equipment
Distribution of Humane Equipment	Head Collars	Head Collars	Distribution of Humane Equipment	Distribution of Humane Equipment
Distribution of Humane Equipment	Hobbles	Hobbles	Distribution of Humane Equipment	Distribution of Humane Equipment
Distribution of Humane Equipment	Hoof Picks	Hoof Picks	Distribution of Humane Equipment	Distribution of Humane Equipment
Distribution of Humane Equipment	Hoof Picks	Girths	Distribution of Humane Equipment	Distribution of Humane Equipment
Distribution of Humane Equipment	Nose Band	Nose Band	Distribution of Humane Equipment	Distribution of Humane Equipment
Distribution of Humane Equipment	Nose band covers	Nose band covers	Distribution of Humane Equipment	Distribution of Humane Equipment
Distribution of Humane Equipment	Numnahs	Numnahs	Distribution of Humane Equipment	Distribution of Humane Equipment
Distribution of Humane Equipment	Other Equipment	Other Equipment	Distribution of Humane Equipment	Distribution of Humane Equipment
Distribution of Humane Equipment	Other Humane Equipment	Other Humane Equipment	Distribution of Humane Equipment	Distribution of Humane Equipment
Distribution of Humane Equipment	Reflective Collars	Reflector collars	Distribution of Humane Equipment	Distribution of Humane Equipment
Distribution of Humane Equipment	Ropes	Ropes	Distribution of Humane Equipment	Distribution of Humane Equipment
Distribution of Humane Equipment	Saddle Pads	Saddle Pads	Distribution of Humane Equipment	Distribution of Humane Equipment
Clinical Cases	Country Specific Cases	Bruises on leg	Musculoskeletal System	Musculoskeletal System
Clinical Cases	Lameness	Foot or hoof imbalances causing lameness	Musculoskeletal System	Musculoskeletal System
Clinical Cases	Lameness	Foot conditions (abscess, laminitis)	Musculoskeletal System	Musculoskeletal System
Clinical Cases	Lameness	Bones (splints/boney swelling/sequestrum)	Musculoskeletal System	Musculoskeletal System
Clinical Cases	Lameness	Tendons	Musculoskeletal System	Musculoskeletal System
Clinical Cases	Lameness	Muscles	Musculoskeletal System	Musculoskeletal System
Clinical Cases	Lameness	Osteoarthritis (OA)	Musculoskeletal System	Musculoskeletal System
Clinical Cases	Lameness	Traumatic skeletal injury (including fractures)	Musculoskeletal System	Musculoskeletal System
Clinical Cases	Lameness	Traumatic soft tissue injury	Musculoskeletal System	Musculoskeletal System
Clinical Cases	Lameness	Lameness	Musculoskeletal System	Musculoskeletal System
Clinical Cases	Lameness	Lameness of unknown origin	Musculoskeletal System	Musculoskeletal System
Clinical Cases	Lameness	Other type of lameness	Musculoskeletal System	Musculoskeletal System
Clinical Cases	Lameness	Unknown Musculoskeletal System	Musculoskeletal System	Musculoskeletal System
Clinical Cases	Lameness	Foot	Musculoskeletal System	Musculoskeletal System
Clinical Cases	Lameness	Bones	Musculoskeletal System	Musculoskeletal System
Clinical Cases	Lameness	Joint Sepsis	Musculoskeletal System	Musculoskeletal System
Clinical Cases	Lameness	Lameness as a result of trauma (fracture/wound)	Musculoskeletal System	Musculoskeletal System
Clinical Cases	Lameness	Other Lameness	Musculoskeletal System	Musculoskeletal System
Clinical Cases	Lameness	Incorrectly shod	Musculoskeletal System	Musculoskeletal System
Clinical Cases	Lameness	Needs trimming	Musculoskeletal System	Musculoskeletal System
Clinical Cases	Lameness	Lost shoe(s)	Musculoskeletal System	Musculoskeletal System
Clinical Cases	Lameness	Overgrown	Musculoskeletal System	Musculoskeletal System
Clinical Cases	Lameness	Abnormal	Musculoskeletal System	Musculoskeletal System
Clinical Cases	Lameness	hoof wall separated	Musculoskeletal System	Musculoskeletal System
Clinical Cases	Lameness	Cracked	Musculoskeletal System	Musculoskeletal System
Clinical Cases	Lameness	Heat and infection	Musculoskeletal System	Musculoskeletal System
Clinical Cases	Lameness	Haf set	Musculoskeletal System	Musculoskeletal System
Clinical Cases	Lameness	Foot or hoof	Musculoskeletal System	Musculoskeletal System
Clinical Cases	Lameness	Other Musculoskeletal	Musculoskeletal System	Musculoskeletal System
Clinical Cases	Musculoskeletal Problems (Without Lameness)	Musculoskeletal Problems (Without Lameness)	Musculoskeletal System	Musculoskeletal System
Clinical Cases	Musculoskeletal System	Foot or hoof	Musculoskeletal System	Musculoskeletal System
Clinical Cases	Musculoskeletal System	Bones (splints/boney swelling/sequestrum)	Musculoskeletal System	Musculoskeletal System
Clinical Cases	Musculoskeletal System	Tendons	Musculoskeletal System	Musculoskeletal System
Clinical Cases	Musculoskeletal System	Muscles	Musculoskeletal System	Musculoskeletal System
Clinical Cases	Musculoskeletal System	Joint sepsis	Musculoskeletal System	Musculoskeletal System
Clinical Cases	Musculoskeletal System	Osteoarthritis (OA)	Musculoskeletal System	Musculoskeletal System
Clinical Cases	Musculoskeletal System	Lameness as a result of trauma (fracture/wound)	Musculoskeletal System	Musculoskeletal System
Clinical Cases	Musculoskeletal System	Other	Musculoskeletal System	Musculoskeletal System
Clinical Cases	Other Wounds and Abscesses	Foot conditions (abscess, laminitis)	Musculoskeletal System	Musculoskeletal System
Clinical Cases	Other Wounds and Abscesses	Foot Abccesses	Musculoskeletal System	Musculoskeletal System
Clinical Cases		Musculoskeletal System	Musculoskeletal System	Musculoskeletal System
Clinical Cases	Aural Problems	Aural (i.e. Myiasis, otitis)	Ocular and Aural Cases	Aural Problems
Clinical Cases	Aural Problems	Aural Problems	Ocular and Aural Cases	Aural Problems
Clinical Cases	Ocular	Ocular	Ocular and Aural Cases	Ocular Cases
Clinical Cases	Ocular Cases	Painful eye (squinting and tearing)	Ocular and Aural Cases	Ocular Cases
Clinical Cases	Ocular Cases	Evidence of ocular disease without pain	Ocular and Aural Cases	Ocular Cases
Clinical Cases	Ocular Cases	Micro-ophthalmos (end stage eye)	Ocular and Aural Cases	Ocular Cases
Clinical Cases	Ocular Cases	Corneal Ulcer	Ocular and Aural Cases	Ocular Cases
Clinical Cases	Ocular Cases	Cloudy or blue eye	Ocular and Aural Cases	Ocular Cases
Clinical Cases	Ocular Cases	Corneal scar / chronic corneal disease	Ocular and Aural Cases	Ocular Cases
Clinical Cases	Ocular Cases	Eyelid trauma	Ocular and Aural Cases	Ocular Cases
Clinical Cases	Ocular Cases	Blind eye	Ocular and Aural Cases	Ocular Cases
Clinical Cases	Ocular Cases	Conjunctivitis	Ocular and Aural Cases	Ocular Cases
Clinical Cases	Ocular Cases	Other Ocular Cases	Ocular and Aural Cases	Ocular Cases
Clinical Cases	Ocular Cases	Unknown Ocular Cases	Ocular and Aural Cases	Ocular Cases
Clinical Cases	Ocular Cases	Other	Ocular and Aural Cases	Ocular Cases
Clinical Cases		Eye and Ear Cases	Ocular and Aural Cases	Ocular Cases
Clinical Cases	Digestive System (Mouth Problems)	Routine overgrowths (buccal and ligual points)	Oral Problems	Oral problems
Clinical Cases	Digestive System (Mouth Problems)	Quidding and/or weight loss	Oral Problems	Oral problems
Clinical Cases	Digestive System (Mouth Problems)	Tooth loss and/or severe overgrowths	Oral Problems	Oral problems
Clinical Cases	Digestive System (Mouth Problems)	All of the above	Oral Problems	Oral problems
Clinical Cases	Digestive System (Mouth Problems)	Other	Oral Problems	Oral problems
Clinical Cases	Oral problems	Routine overgrowths (buccal and lingual points)	Oral Problems	Oral problems
Clinical Cases	Oral problems	Quidding	Oral Problems	Oral problems
Clinical Cases	Oral problems	Tooth loss and/or severe overgrowths	Oral Problems	Oral problems
Clinical Cases	Oral problems	Tooth fracture	Oral Problems	Oral problems
Clinical Cases	Oral problems	Jaw fracture	Oral Problems	Oral problems
Clinical Cases	Oral problems	Endodontic/ peridontal disease	Oral Problems	Oral problems
Clinical Cases	Oral problems	Other Oral Problems	Oral Problems	Oral problems
Clinical Cases	Oral problems	Unknown Oral Problems	Oral Problems	Oral problems
Clinical Cases	Oral Problems	Oral Problems	Oral Problems	Oral problems
Clinical Cases	Oral problems	Facial swelling/masses	Oral Problems	Oral problems
Clinical Cases	Oral problems	Oral lesions/ulcerations	Oral Problems	Oral problems
Clinical Cases	Oral problems	Quidding and/or weight loss	Oral Problems	Oral problems
Clinical Cases	Oral problems	Routine overgrowths (buccal and ligual points)	Oral Problems	Oral problems
Clinical Cases	Oral problems	All of the above	Oral Problems	Oral problems
Clinical Cases	Oral problems	Other Mouth Problems	Oral Problems	Oral problems
Clinical Cases		Digestive System c) mouth problems	Oral Problems	Oral problems
Clinical Cases	Blood Parasites	Blood Parasites	Other Medical Cases	Parasitism
Clinical Cases	Cardiovascular System	Poor performance	Other Medical Cases	Other Medical Cases
Clinical Cases	Cardiovascular System	Poor performance/work intolerance	Other Medical Cases	Other Medical Cases
Clinical Cases	Country Specific Cases	[None]	Other Medical Cases	Other Medical Cases
Clinical Cases	Country Specific Cases	Abortions	Other Medical Cases	Other Medical Cases
Clinical Cases	Country Specific Cases	Unknown	Other Medical Cases	Other Medical Cases
Clinical Cases	Country Specific Cases	Habronema	Other Medical Cases	Parasitism
Clinical Cases	Digestive System	Peritonitis	Other Medical Cases	Other Medical Cases
Clinical Cases	Infectious Disease	Tetanus	Other Medical Cases	Non-parasitic Infectious Diseases
Clinical Cases	Infectious Disease	AHS	Other Medical Cases	Non-parasitic Infectious Diseases
Clinical Cases	Infectious Disease	Dourine	Other Medical Cases	Parasitism
Clinical Cases	Infectious Disease	Babesiosis	Other Medical Cases	Parasitism
Clinical Cases	Infectious Disease	Trypanosomiasis	Other Medical Cases	Parasitism
Clinical Cases	Infectious Disease	Rabies	Other Medical Cases	Non-parasitic Infectious Diseases
Clinical Cases	Infectious Disease	Other infectious disease	Other Medical Cases	Non-parasitic Infectious Diseases
Clinical Cases	Infectious Disease	Infectious Disease	Other Medical Cases	Non-parasitic Infectious Diseases
Clinical Cases	Infectious Disease	Blood Parasite	Other Medical Cases	Parasitism
Clinical Cases	Infectious Disease	Anaplasmosis	Other Medical Cases	Parasitism
Clinical Cases	Internal Parasites	Internal Parasites	Other Medical Cases	Parasitism
Clinical Cases	Medical Cases	Hepatic	Other Medical Cases	Other Medical Cases
Clinical Cases	Medical Cases	Renal	Other Medical Cases	Other Medical Cases
Clinical Cases	Medical Cases	Neurological (central)	Other Medical Cases	Other Medical Cases
Clinical Cases	Medical Cases	Neurological (peripheral)	Other Medical Cases	Other Medical Cases
Clinical Cases	Medical Cases	Pyrexia (of unknown origin)	Other Medical Cases	Other Medical Cases
Clinical Cases	Medical Cases	Poor performance	Other Medical Cases	Other Medical Cases
Clinical Cases	Medical Cases	Heat stress	Other Medical Cases	Other Medical Cases
Clinical Cases	Medical Cases	Weight loss	Other Medical Cases	Other Medical Cases
Clinical Cases	Medical Cases	Other medical cases	Other Medical Cases	Other Medical Cases
Clinical Cases	Medical Cases	Unknown Diagnosis	Other Medical Cases	Other Medical Cases
Clinical Cases	Medical Cases	Dystocia	Other Medical Cases	Other Medical Cases
Clinical Cases	Medical Cases	Vaginal or uterine prolapse	Other Medical Cases	Other Medical Cases
Clinical Cases	Medical Cases	Retained placenta	Other Medical Cases	Other Medical Cases
Clinical Cases	Medical Cases	Mastitis	Other Medical Cases	Other Medical Cases
Clinical Cases	Medical Cases	Post-partum complication	Other Medical Cases	Other Medical Cases
Clinical Cases	Medical Cases	Vaginal tear	Other Medical Cases	Other Medical Cases
Clinical Cases	Medical Cases	Other reproductive disorder	Other Medical Cases	Other Medical Cases
Clinical Cases	Medical Cases	Emaciation	Other Medical Cases	Other Medical Cases
Clinical Cases	Medical Cases	Urinary System	Other Medical Cases	Other Medical Cases
Clinical Cases	Medical Cases	Neurological disorder	Other Medical Cases	Other Medical Cases
Clinical Cases	Medical Cases	High temperature (pyrexia)	Other Medical Cases	Other Medical Cases
Clinical Cases	Medical Cases	Other Disorders	Other Medical Cases	Other Medical Cases
Clinical Cases	Medical Cases	Abortions	Other Medical Cases	Other Medical Cases
Clinical Cases	Medical Cases	Internal Parasites	Other Medical Cases	Parasitism
Clinical Cases	Medical Cases	Reproductive System	Other Medical Cases	Other Medical Cases
Clinical Cases	Other Treatment	Other Treatment	Other Medical Cases	Other Medical Cases
Clinical Cases	Parasites	Parasites	Other Medical Cases	Parasitism
Clinical Cases	Reproductive System	Dystocia	Other Medical Cases	Other Medical Cases
Clinical Cases	Reproductive System	Vaginal or uterine prolapse	Other Medical Cases	Other Medical Cases
Clinical Cases	Reproductive System	Retained placenta	Other Medical Cases	Other Medical Cases
Clinical Cases	Reproductive System	Mastitis	Other Medical Cases	Other Medical Cases
Clinical Cases	Reproductive System	Post-partum complication	Other Medical Cases	Other Medical Cases
Clinical Cases	Reproductive System	Vaginal tear	Other Medical Cases	Other Medical Cases
Clinical Cases	Reproductive System	Other reproductive disorder	Other Medical Cases	Other Medical Cases
Clinical Cases		Internal Parasites	Other Medical Cases	Parasitism
Clinical Cases		Blood Parasites	Other Medical Cases	Parasitism
Clinical Cases		Reproductive System	Other Medical Cases	Other Medical Cases
Clinical Cases		Urinary System	Other Medical Cases	Other Medical Cases
Clinical Cases		Neurological disorder	Other Medical Cases	Other Medical Cases
Clinical Cases		High temperature (pyrexia)	Other Medical Cases	Other Medical Cases
Clinical Cases		Other Disorders	Other Medical Cases	Other Medical Cases
Clinical Cases		Internal Parasites & Surgical cases	Other Medical Cases	Parasitism
Clinical Cases		Infectious Diseases a) tetanus	Other Medical Cases	Non-parasitic Infectious Diseases
Clinical Cases		Infectious Diseases b) other	Other Medical Cases	Non-parasitic Infectious Diseases
Clinical Cases		Infectious Diseases c) blood parasites	Other Medical Cases	Parasitism
Preventive Measures	Anti-parasitic dipping	Anti-parasitic dipping	Preventive Measures	Preventative Measures
Distribution of Humane Equipment	Anti-parasitic dipping	Anti-parasitic dipping	Preventive Measures	Preventative Measures
Preventive Measures	Anti-parasitic spraying	Anti-parasitic spraying	Preventive Measures	Preventative Measures
Distribution of Humane Equipment	Anti-parasitic spraying	Anti-parasitic spraying	Preventive Measures	Preventative Measures
Preventive Measures	Dentistry	Dentistry	Preventive Measures	Preventative Measures
Preventive Measures	Deworming	Deworming	Preventive Measures	Preventative Measures
Preventive Measures	Endoparasites (Deworming)	Endoparasites (Deworming)	Preventive Measures	Preventative Measures
Preventive Measures	Farriery	Farriery	Preventive Measures	Preventative Measures
Preventive Measures	Hoof Trimming	Hoof Trimming	Preventive Measures	Preventative Measures
Preventive Measures	Hoof/Claw Trimming	Hoof/Claw Trimming	Preventive Measures	Preventative Measures
Preventive Measures	Other Preventative Measure	Other Preventative Measure	Preventive Measures	Preventative Measures
Distribution of Humane Equipment	Other Preventative Measure	Other Preventative Measure	Preventive Measures	Preventative Measures
Preventive Measures	Tick grease	Tick grease	Preventive Measures	Preventative Measures
Preventive Measures	Tooth Rasping	Tooth Rasping	Preventive Measures	Preventative Measures
Preventive Measures	Vaccinations	Other Vaccine	Preventive Measures	Preventative Measures
Preventive Measures	Vaccinations	Rabies Vaccination	Preventive Measures	Preventative Measures
Preventive Measures	Vaccinations	Tetanus Vaccination	Preventive Measures	Preventative Measures
Preventive Measures	Vaccinations	African Horse Sickness vaccination	Preventive Measures	Preventative Measures
Preventive Measures	Vaccinations	Influenza vaccination	Preventive Measures	Preventative Measures
Preventive Measures	Vaccinations	Vaccination	Preventive Measures	Preventative Measures
Clinical Cases	Country Specific Cases	Pneumonia	Respiratory System	Respiratory System
Clinical Cases	Respiratory	Respiratory	Respiratory System	Respiratory System
Clinical Cases	Respiratory System	Increased respiratory effort/dyspnoea	Respiratory System	Respiratory System
Clinical Cases	Respiratory System	Coughing	Respiratory System	Respiratory System
Clinical Cases	Respiratory System	Infectious respiratory disease	Respiratory System	Non-parasitic Infectious Diseases
Clinical Cases	Respiratory System	Non-infectious respiratory disease	Respiratory System	Respiratory System
Clinical Cases	Respiratory System	Strangles	Respiratory System	Non-parasitic Infectious Diseases
Clinical Cases	Respiratory System	Obstructive pulmonary disease	Respiratory System	Respiratory System
Clinical Cases	Respiratory System	Respiratory parasite (Dictyocaulus arnfieldi)	Respiratory System	Parasitism
Clinical Cases	Respiratory System	Pleural effusion	Respiratory System	Respiratory System
Clinical Cases	Respiratory System	Unknown Respiratory System	Respiratory System	Respiratory System
Clinical Cases	Respiratory System	C.O.P.D	Respiratory System	Respiratory System
Clinical Cases	Respiratory System	Increased Lung Sounds	Respiratory System	Respiratory System
Clinical Cases	Respiratory System	Nasal Discharge	Respiratory System	Respiratory System
Clinical Cases	Respiratory System	All of the above	Respiratory System	Respiratory System
Clinical Cases	Respiratory System	Other Respiratory Problems	Respiratory System	Respiratory System
Clinical Cases	Respiratory System	Other	Respiratory System	Respiratory System
Clinical Cases		Respiratory System	Respiratory System	Respiratory System
Clinical Cases	Road Traffic Accident	Road Traffic Accident	Road Traffic Accidents	Road Traffic Accidents
Clinical Cases	Road Traffic Accidents	RTA's with reflectors	Road Traffic Accidents	Road Traffic Accidents
Clinical Cases	Road Traffic Accidents	RTA's without reflectors	Road Traffic Accidents	Road Traffic Accidents
Clinical Cases	Road Traffic Accidents	Lethal RTA	Road Traffic Accidents	Road Traffic Accidents
Clinical Cases	Country Specific Cases	Summer Dermatitis	Skin Complaints	Skin Complaints
Clinical Cases	Country Specific Cases	Chronic mange infection	Skin Complaints	Parasitism
Clinical Cases	Country Specific Cases	Mange infection	Skin Complaints	Parasitism
Clinical Cases	Skin Complaints	Masses/cancerous lesions	Skin Complaints	Skin Complaints
Clinical Cases	Skin Complaints	Infectious (ringworm, rainscald etc)	Skin Complaints	Non-parasitic Infectious Diseases
Clinical Cases	Skin Complaints	EZL	Skin Complaints	Non-parasitic Infectious Diseases
Clinical Cases	Skin Complaints	Ectoparasites	Skin Complaints	Parasitism
Clinical Cases	Skin Complaints	Sarcoids	Skin Complaints	Skin Complaints
Clinical Cases	Skin Complaints	Habronema	Skin Complaints	Parasitism
Clinical Cases	Skin Complaints	Melanoma	Skin Complaints	Skin Complaints
Clinical Cases	Skin Complaints	Squamous cell carcinoma	Skin Complaints	Skin Complaints
Clinical Cases	Skin Complaints	Other Skin Complaints	Skin Complaints	Skin Complaints
Clinical Cases	Skin Complaints	Unknown Skin Complaints	Skin Complaints	Skin Complaints
Clinical Cases	Skin Complaints	Summer Dermatitis	Skin Complaints	Skin Complaints
Clinical Cases	Skin Complaints	Skin Complaints	Skin Complaints	Skin Complaints
Clinical Cases	Skin Complaints	Photosensitisation	Skin Complaints	Skin Complaints
Clinical Cases	Skin Complaints	Other	Skin Complaints	Skin Complaints
Clinical Cases		Skin Complaints (including external parasites)	Skin Complaints	Skin Complaints
Clinical Cases		Skin Complaints (Epizootic Lymphangitis)	Skin Complaints	Non-parasitic Infectious Diseases
Preventive Measures	Medical Cases	Caesarean Section	Surgical Cases	Surgical Cases
Clinical Cases	Other surgical case	Other surgical case	Surgical Cases	Surgical Cases
Clinical Cases	Patella Desmotomy	Patella Desmotomy	Surgical Cases	Surgical Cases
Clinical Cases	Reproductive System: Geldings	Reproductive System: Geldings	Surgical Cases	Surgical Cases
Preventive Measures	Sterilisation	Sterilisation	Surgical Cases	Surgical Cases
Clinical Cases	Surgery cases	Patella Desmotomy	Surgical Cases	Surgical Cases
Clinical Cases	Surgery cases	Caesarean Section	Surgical Cases	Surgical Cases
Clinical Cases	Surgery cases	Other surgical case	Surgical Cases	Surgical Cases
Clinical Cases	Surgery Cases	Surgery Cases Requiring Opening a Surgical Kit	Surgical Cases	Surgical Cases
Clinical Cases	Surgery Cases	Surgery Requring Opening a Surgical Kit	Surgical Cases	Surgical Cases
Clinical Cases	Surgery Cases (With GA)	Wound repair	Surgical Cases	Surgical Cases
Clinical Cases	Surgery Cases (With GA)	Fracture repair	Surgical Cases	Surgical Cases
Clinical Cases	Surgery Cases (With GA)	Urogenital	Surgical Cases	Surgical Cases
Clinical Cases	Surgery Cases (With GA)	Castration	Surgical Cases	Surgical Cases
Clinical Cases	Surgery Cases (With GA)	Colic Surgery	Surgical Cases	Surgical Cases
Clinical Cases	Surgery Cases (With GA)	Respiratory system	Surgical Cases	Surgical Cases
Clinical Cases	Surgery Cases (With GA)	Other Surgery with GA	Surgical Cases	Surgical Cases
Clinical Cases	Surgery Cases (with GA)	Surgery Cases (with GA)	Surgical Cases	Surgical Cases
Clinical Cases	Surgery Cases (with GA)	Patella Desmotomy	Surgical Cases	Surgical Cases
Clinical Cases	Surgery Cases (with GA)	Caesarean Section	Surgical Cases	Surgical Cases
Clinical Cases	Surgery Cases (without GA)	Wound repair	Surgical Cases	Surgical Cases
Clinical Cases	Surgery Cases (without GA)	Fracture repair	Surgical Cases	Surgical Cases
Clinical Cases	Surgery Cases (without GA)	Urogenital	Surgical Cases	Surgical Cases
Clinical Cases	Surgery Cases (without GA)	Castration	Surgical Cases	Surgical Cases
Clinical Cases	Surgery Cases (without GA)	Colic Surgery	Surgical Cases	Surgical Cases
Clinical Cases	Surgery Cases (without GA)	Respiratory system	Surgical Cases	Surgical Cases
Clinical Cases	Surgery Cases (without GA)	Other Surgery without GA	Surgical Cases	Surgical Cases
Clinical Cases	Surgery Cases (without GA)	Surgery Cases (without GA)	Surgical Cases	Surgical Cases
Clinical Cases	Surgery Cases (without GA)	Patella Desmotomy	Surgical Cases	Surgical Cases
Clinical Cases	Surgery Cases (without GA)	Caesarean Section	Surgical Cases	Surgical Cases
Clinical Cases	Country Specific Cases	Yoke wounds on neck	Wounds and Abscesses	Work-related Wounds
Clinical Cases	Country Specific Cases	Wound (unspecified)	Wounds and Abscesses	Other Wounds and Abscesses
Clinical Cases	Harness & Tack Wounds	Harness & Tack Wounds	Wounds and Abscesses	Work-related Wounds
Clinical Cases	Other Wounds	Other Wounds	Wounds and Abscesses	Other Wounds and Abscesses
Clinical Cases	Other Wounds and Abscesses	Bite wounds	Wounds and Abscesses	Other Wounds and Abscesses
Clinical Cases	Other Wounds and Abscesses	Hyena Bite Wound	Wounds and Abscesses	Other Wounds and Abscesses
Clinical Cases	Other Wounds and Abscesses	Cut ears	Wounds and Abscesses	Other Wounds and Abscesses
Clinical Cases	Other Wounds and Abscesses	Brand wound	Wounds and Abscesses	Other Wounds and Abscesses
Clinical Cases	Other Wounds and Abscesses	Other Wounds and Abscesses	Wounds and Abscesses	Other Wounds and Abscesses
Clinical Cases	Other Wounds and Abscesses	Post Castration Scrotal Infection/Abscess	Wounds and Abscesses	Other Wounds and Abscesses
Clinical Cases	Other Wounds and Abscesses	Hernia	Wounds and Abscesses	Other Wounds and Abscesses
Clinical Cases	Other Wounds and Abscesses	Ear Cutting/branding	Wounds and Abscesses	Other Wounds and Abscesses
Clinical Cases	Other Wounds and Abscesses	Environment caused wounds (wire, etc)	Wounds and Abscesses	Other Wounds and Abscesses
Clinical Cases	Other Wounds and Abscesses	Chest Sores	Wounds and Abscesses	Other Wounds and Abscesses
Clinical Cases	Other Wounds and Abscesses	Girth Sores	Wounds and Abscesses	Work-related Wounds
Clinical Cases	Other Wounds and Abscesses	Knee Sores	Wounds and Abscesses	Other Wounds and Abscesses
Clinical Cases	Other Wounds and Abscesses	Fetlock Sores/brushing injuries	Wounds and Abscesses	Other Wounds and Abscesses
Clinical Cases	Other Wounds and Abscesses	Subcutaneous Abcesses	Wounds and Abscesses	Other Wounds and Abscesses
Clinical Cases	Other Wounds and Abscesses	Multiple Wounds	Wounds and Abscesses	Other Wounds and Abscesses
Clinical Cases	Other Wounds and Abscesses	Wounds from Ox pecker bird	Wounds and Abscesses	Other Wounds and Abscesses
Clinical Cases	Tack-related Wounds	Bit or mouth sores	Wounds and Abscesses	Work-related Wounds
Clinical Cases	Tack-related Wounds	Chest Sores	Wounds and Abscesses	Work-related Wounds
Clinical Cases	Tack-related Wounds	Back Sores	Wounds and Abscesses	Work-related Wounds
Clinical Cases	Tack-related Wounds	Fistulous withers	Wounds and Abscesses	Work-related Wounds
Clinical Cases	Tack-related Wounds	Girth Sores	Wounds and Abscesses	Work-related Wounds
Clinical Cases	Tack-related Wounds	Whip Sores	Wounds and Abscesses	Work-related Wounds
Clinical Cases	Tack-related Wounds	Other tack-related wounds	Wounds and Abscesses	Work-related Wounds
Clinical Cases	Tack-related Wounds	Tack-related Wounds	Wounds and Abscesses	Work-related Wounds
Clinical Cases	Tack-related Wounds	Cut ears/hobbles	Wounds and Abscesses	Other Wounds and Abscesses
Clinical Cases	Tack-related Wounds	Harness wounds	Wounds and Abscesses	Work-related Wounds
Clinical Cases	Tack-related Wounds	Yoke Wounds	Wounds and Abscesses	Work-related Wounds
Clinical Cases	Tack-related Wounds	Wounds caused by Harness	Wounds and Abscesses	Work-related Wounds
Clinical Cases	Tack-related Wounds	Knee Sores	Wounds and Abscesses	Other Wounds and Abscesses
Clinical Cases	Tack-related Wounds	Wounds from whip/sticks	Wounds and Abscesses	Work-related Wounds
Clinical Cases	Tack-related Wounds	Harness sores	Wounds and Abscesses	Work-related Wounds
Clinical Cases	Tack-related Wounds	Yoke wounds on neck	Wounds and Abscesses	Work-related Wounds
Clinical Cases	Tack-related Wounds	Tail Sores	Wounds and Abscesses	Work-related Wounds
Clinical Cases	Wounds and Abscesses	Bit or mouth sores	Wounds and Abscesses	Work-related Wounds
Clinical Cases	Wounds and Abscesses	Chest Sores	Wounds and Abscesses	Other Wounds and Abscesses
Clinical Cases	Wounds and Abscesses	Back Sores	Wounds and Abscesses	Other Wounds and Abscesses
Clinical Cases	Wounds and Abscesses	Fistulous withers	Wounds and Abscesses	Work-related Wounds
Clinical Cases	Wounds and Abscesses	Girth Sores	Wounds and Abscesses	Work-related Wounds
Clinical Cases	Wounds and Abscesses	Tail Sores	Wounds and Abscesses	Other Wounds and Abscesses
Clinical Cases	Wounds and Abscesses	Whip Sores	Wounds and Abscesses	Musculoskeletal System
Clinical Cases	Wounds and Abscesses	Multiple Wounds	Wounds and Abscesses	Other Wounds and Abscesses
Clinical Cases	Wounds and Abscesses	Other	Wounds and Abscesses	Other Wounds and Abscesses
Clinical Cases	Wounds and Abscesses	Bit Sores	Wounds and Abscesses	Work-related Wounds
Clinical Cases	Wounds and Abscesses	Back Sores (fistulous withers)	Wounds and Abscesses	Work-related Wounds
Clinical Cases	Wounds and Abscesses	Fetlock Sores	Wounds and Abscesses	Other Wounds and Abscesses
Clinical Cases	Wounds and Abscesses	Bites	Wounds and Abscesses	Other Wounds and Abscesses
Clinical Cases	Wounds and Abscesses	Other Traumatic Injuries	Wounds and Abscesses	Other Wounds and Abscesses
